# Supplementary material for: The Impact of Aspirin Use on In-Hospital Outcomes and Metastatic Disease in Colorectal Cancer: An Evaluation of the National Inpatient Sample
Source: J Clin Med. 2026 May 18;15(10):3894. doi: 10.3390/jcm15103894 (PMC13206795; doi:10.3390/jcm15103894)
Supplement: Supplementary file 1 [file jcm-15-03894-s001.zip]

Archive with 1 entries (1 files):
- jcm-4283977-supplementary.pdf
